# Supplementary material for: Prior metabolite extraction fully preserves RNAseq quality and enables integrative multi-‘omics analysis of the liver metabolic response to viral infection
Source: RNA Biol. 2023 Apr 24;20(1):186–97. doi: 10.1080/15476286.2023.2204586 (PMC10132226; doi:10.1080/15476286.2023.2204586)
Supplement: Supplemental Material [file KRNB_A_2204586_SM3544.zip]

Archive with 2 entries (2 files):
- 20230309_Supplemental Material_R01_final.docx
- Supplementary file 01_LCMS parameters and Metabolomics Data.xlsx
