# Supplementary material for: Prior metabolite extraction fully preserves RNAseq quality and enables integrative multi-‘omics analysis of the liver metabolic response to viral infection
Source: RNA Biol. 2023 Apr 24;20(1):186–97. doi: 10.1080/15476286.2023.2204586 (PMC10132226; doi:10.1080/15476286.2023.2204586)
Supplement: Supplemental Material [file KRNB_A_2204586_SM3544.zip › Supplementary file 01_LCMS parameters and Metabolomics Data.xlsx]

## Sheet: Transition list
Compound Method			Quantifier Ion			Qualifier Ion
Name	RT	Ion Polarity	Transition	Collision Energy	Fragmentor	Transition	Collision Energy	Fragmentor
D-+-Galactosamine	1.096	Negative	238.1 -> 159.9	8	70	238.1 -> 100.0	6	70
Thiamine	1.12	Negative	264.1 -> 234.0	6	124
Pyridoxamine	1.139	Negative	167.1 -> 121.0	22	102	167.1 -> 122.0	18	102
L-Histidine	1.148	Negative	154.1 -> 93.1	16	102	154.1 -> 137.0	12	102
L-asparagine	1.21	Negative	131.0 -> 113.0	4	86	131.0 -> 70.0	12	86
L-Carnitine	1.214	Negative	220.1 -> 146.0	4	66
L-Cystathionine	1.214	Negative	221.1 -> 134.0	8	92	221.1 -> 120.0	9	92
L-Serine	1.22	Negative	104.0 -> 74.1	8	70
S-2-Aminoethyl-L-cysteine	1.224	Negative	163.1 -> 76.1	10	88	163.1 -> 33.2	28	88
L-Glutamine	1.226	Negative	145.1 -> 127.0	7	94	145.1 -> 109.0	10	94
L-Cystine	1.239	Negative	239.0 -> 120.0	4	74	239.0 -> 74.1	20	74
trans-4-Hydroxy-L-proline	1.252	Negative	130.1 -> 128.0	12	100	130.1 -> 66.0	16	100
D-Xylose	1.259	Negative	149.1 -> 89.0	4	68	149.1 -> 71.0	4	68
L-Homoserine	1.261	Negative	118.0 -> 55.0	16	70	118.0 -> 72.1	10	70
L-Threonine	1.27	Negative	118.0 -> 74.1	9	72
myo-Inositol	1.273	Negative	239.1 -> 179.0	0	72	179.0 -> 71.0	12	72
Taurine	1.278	Negative	124.0 -> 80.0	24	122
D-Mannose	1.29	Negative	179.1 -> 89.0	4	66	179.1 -> 59.2	16	66
gamma-Aminobutyric acid	1.296	Negative	102.0 -> 84.1	8	64
L-Arabitol	1.309	Negative	151.0 -> 89.0	12	110	151.0 -> 71.0	16	110
Xylitol	1.309	Negative	151.1 -> 89.0	8	96	151.1 -> 71.0	8	96
L-Citrulline	1.317	Negative	174.1 -> 131.0	8	88	174.1 -> 42.2	48	88
Cellobiose	1.322	Negative	341.1 -> 161.0	5	68
D-Maltose	1.322	Negative	341.1 -> 161.0	5	72	341.1 -> 179.0	4	72
Melibiose	1.322	Negative	341.1 -> 179.0	4	76	341.1 -> 89.0	13	76
N-Acetyl D-galactosamine	1.333	Negative	220.1 -> 119.0	0	68
Creatine	1.337	Negative	130.1 -> 88.1	8	66	130.1 -> 41.2	36	66
Trehalose	1.339	Negative	401.1 -> 341.0	10	98	341.0 -> 89.0	12	98
L-Proline	1.346	Negative	114.0 -> 68.1	12	94	114.0 -> 45.2	12	94
Allantoin	1.351	Negative	157.0 -> 97.0	12	76	157.0 -> 42.2	16	76
L-Canavanine	1.351	Negative	175.1 -> 74.0	10	74	175.1 -> 118.0	8	74
Cytosine	1.355	Negative	110.0 -> 67.1	8	58	110.0 -> 42.2	12	58
4-Guanidobutyric acid	1.362	Negative	144.1 -> 102.0	8	74	144.1 -> 41.2	32	74
Creatinine	1.363	Negative	112.0 -> 41.2	24	92	112.0 -> 68.1	16	92
L-Arginine	1.393	Negative	173.1 -> 131.0	11	90	173.1 -> 156.0	8	90
L-Homocysteine	1.422	Negative	134.0 -> 116.9	8	70
L-Arabinose	1.437	Negative	149.0 -> 59.2	12	66	149.0 -> 89.1	4	66
L-Homocystine	1.441	Negative	267.0 -> 115.0	16	92	267.0 -> 132.0	8	92
2-Deoxy-D-ribose	1.485	Negative	193.1 -> 59.2	16	64	193.1 -> 133.0	0	64
L-Sorbose	1.536	Negative	179.1 -> 89.0	4	66	179.1 -> 71.0	14	66
Ribonic acid gamma lactone	1.539	Negative	147.0 -> 59.2	16	88	147.0 -> 99.0	8	88
D-Glucosamine 6-phosphate	1.543	Negative	258.0 -> 79.0	48	182	258.0 -> 97.0	16	182
Uracil	1.634	Negative	111.0 -> 42.2	14	86
O-Phosphorylethanolamine	1.708	Negative	140.0 -> 79.0	14	122	140.0 -> 63.0	38	122
Cytidine	1.771	Negative	242.1 -> 109.0	8	104	242.1 -> 42.2	16	104
L-Methionine	1.775	Negative	148.0 -> 47.2	12	70	148.0 -> 100.0	6	70
Hypoxanthine	1.903	Negative	135.0 -> 92.0	17	104	135.0 -> 65.1	28	104
2-Deoxycytidine	1.956	Negative	286.1 -> 226.0	4	64	286.1 -> 93.0	20	64
Guanine	1.978	Negative	150.0 -> 133.0	12	116	150.0 -> 66.0	36	116
Xanthine	2.054	Negative	151.0 -> 108.0	16	104	151.0 -> 42.2	24	104
L-Isoleucine	2.099	Negative	130.0 -> 45.0	16	96
L-Leucine	2.099	Negative	130.0 -> 45.0	16	96
L-Tyrosine	2.213	Negative	180.0 -> 119.0	15	114	180.0 -> 93.0	12	114
Uridine	2.22	Negative	243.1 -> 200.0	6	128	243.1 -> 110.0	12	128
AICAR	2.312	Negative	257.1 -> 125.0	10	118	257.1 -> 42.2	44	118
3-Hydroxy-DL-kynurenine	2.339	Negative	223.1 -> 162.0	10	88	223.1 -> 205.9	4	88
Pyridoxal hydrochloride	2.399	Negative	166.1 -> 138.0	12	104	166.1 -> 108.0	18	104
Pyridoxine	2.425	Negative	168.1 -> 166.0	9	92	168.1 -> 122.1	17	92
2-Deoxyuridine	2.615	Negative	227.1 -> 184.0	6	116	227.1 -> 42.2	20	116
5-Methoxytryptamine	2.718	Negative	189.1 -> 174.0	12	92	189.1 -> 144.0	28	92
Adenine	2.763	Negative	134.0 -> 107.0	18	118	134.0 -> 92.1	20	118
Thymine	2.764	Negative	125.0 -> 42.2	14	86
±-Mevalonolactone	2.894	Negative	189.1 -> 59.1	6	48
Inosine	3.151	Negative	267.1 -> 135.0	22	144	267.1 -> 108.0	44	144
beta-Nicotinamide mononucleotide	3.401	Negative	333.0 -> 251.1	12	60	333.0 -> 135.1	36	60
2-Deoxyinosine	3.412	Negative	251.1 -> 135.0	20	124	251.1 -> 108.0	42	124
Guanosine	3.72	Negative	282.1 -> 150.0	17	152	282.1 -> 132.9	32	152
L-Kynurenine	3.747	Negative	207.1 -> 190.0	4	76	207.1 -> 144.0	20	76
2-Deoxyguanosine	4.006	Negative	266.1 -> 150.0	12	74	266.1 -> 108.0	36	74
DL-2-Aminoadipic acid	4.077	Negative	160.1 -> 142.0	9	96	160.1 -> 116.0	12	96
L-Phenylalanine	4.194	Negative	164.1 -> 147.0	9	100	164.1 -> 103.0	15	100
Argininosuccinic acid	4.222	Negative	289.0 -> 131.1	27	98	289.0 -> 88.0	36	98
L-Glutamic acid	4.287	Negative	146.0 -> 102.0	11	76	146.0 -> 128.0	8	76
L-Aspartic Acid	4.488	Negative	132.0 -> 88.0	10	76	132.0 -> 71.0	14	76
4-Hydroxy-L-glutamic acid	4.68	Negative	162.0 -> 144.0	6	72	162.0 -> 72.1	16	72
Glucoheptonic acid	4.986	Negative	225.1 -> 129.0	11	98	225.1 -> 75.1	18	98
S-5-Adenosyl-L-homocysteine	4.992	Negative	383.1 -> 134.0	24	130	383.1 -> 248.0	13	130
Thymidine	5.027	Negative	241.1 -> 42.2	16	122	241.1 -> 151.0	6	122
D-Gluconic acid	5.23	Negative	195.1 -> 75.2	18	104	195.1 -> 129.0	10	104
Galactonic acid	5.23	Negative	195.1 -> 75.1	18	94	195.1 -> 129.0	11	94
Uric acid	5.526	Negative	167.0 -> 124.0	13	128	167.0 -> 42.3	26	128
Glyceric acid	5.628	Negative	105.0 -> 75.1	8	70	105.0 -> 57.2	14	70
Glyoxylic acid	5.906	Negative	73.0 -> 45.2	6	48
N-Acetylneuraminic acid	5.932	Negative	308.1 -> 87.0	14	94	308.1 -> 169.9	10	94
Quinic acid	6.063	Negative	191.1 -> 85.1	25	124	191.1 -> 93.1	24	124
O-Succinyl-L-homoserine	6.154	Negative	218.1 -> 117.0	7	68	218.1 -> 118.0	0	68
Adenosine	6.227	Negative	266.0 -> 107.0	44	122	266.0 -> 134.0	10	72
Shikimic acid	6.231	Negative	173.0 -> 111.0	7	132	173.0 -> 93.1	16	132
2-Deoxyadenosine	6.478	Negative	310.1 -> 250.0	4	74	250.0 -> 134.1	12	74
Oxamic acid	6.502	Negative	88.0 -> 44.3	6	44	88.0 -> 42.3	12	44
Chorismic acid	6.691	Negative	225.0 -> 189.0	6	68
Succinic semialdehyde	6.964	Negative	101.0 -> 57.2	7	72
Lactic acid	7.225	Negative	89.0 -> 43.3	10	48	89.0 -> 45.3	9	48
3-Dehydroshikimic acid	7.316	Negative	171.0 -> 127.0	8	86	171.0 -> 109.0	17	86
alpha-D(+)Mannose 1-phosphate	7.37	Negative	259.0 -> 97.0	14	100	259.0 -> 79.0	48	100
Creatine phosphate	7.424	Negative	210.0 -> 79.0	16	70	210.0 -> 96.9	4	70
L-Dihydroorotic acid	7.502	Negative	157.0 -> 113.0	5	116	157.0 -> 42.2	30	116
alpha-D-Glucose-1-phosphate	7.589	Negative	259.0 -> 79.0	28	126	259.0 -> 240.9	9	126
D-Glucose 6-phosphate	7.597	Negative	259.0 -> 97.0	14	102	259.0 -> 79.0	48	102
L-Tryptophan	7.761	Negative	203.1 -> 116.0	14	116	203.1 -> 74.1	14	116
D-Ribose 5-phosphate	7.784	Negative	229.0 -> 79.0	48	96	229.0 -> 97.0	10	96
D-Sedoheptulose-7-phosphate	7.891	Negative	289.0 -> 96.9	18	104	289.0 -> 79.0	48	104
Trehalose 6-phosphate	7.923	Negative	421.1 -> 241.0	27	176
gamma-Glu-Cys	7.935	Negative	249.1 -> 128.0	8	94	249.1 -> 171.0	9	94
D-Fructose 6-phosphate	7.942	Negative	259.0 -> 97.0	14	102	259.0 -> 79.0	48	102
Xanthosine	8.093	Negative	283.1 -> 151.0	18	126	283.1 -> 108.0	40	126
D-Xylulose-5-phosphate	8.322	Negative	229.0 -> 79.0	36	86	229.0 -> 139.0	8	86
N-Acetyl-D-glucosamine 6-phosphate	8.672	Negative	300.0 -> 97.0	18	86	300.0 -> 79.0	48	86
Nicotinic acid mononucleotide	8.73	Negative	334.0 -> 289.9	4	70	334.0 -> 79.0	40	70
Orotic acid	8.921	Negative	155.0 -> 42.0	26	68	155.0 -> 40.0	44	68
2-Deoxy-D-glucose 6-phosphate	8.927	Negative	243.0 -> 79.1	45	96	243.0 -> 97.0	14	96
6-Hydroxynicotinic acid	9.048	Negative	138.0 -> 94.1	10	72	138.0 -> 42.3	27	72
N-Acetyl-alpha-D-glucosamine 1-phosphate	9.11	Negative	300.0 -> 97.0	16	132	300.0 -> 79.0	36	132
D-erythro-Dihydrosphingosine	9.118	Negative	300.3 -> 199.0	8	110	300.3 -> 282.0	6	110
4-Quinolinol	9.241	Negative	144.0 -> 116.0	28	160	144.0 -> 66.1	44	160
2-Deoxyribose 5-phosphate	9.247	Negative	213.0 -> 79.1	40	92	213.0 -> 96.9	12	92
beta-Nicotinamide adenine dinucleotide	9.452	Negative	662.1 -> 540.0	12	70	662.1 -> 327.9	36	70
2-Methyl-1-butanol	9.468	Negative	87.1 -> 43.3	5	38
Pyruvic acid	9.468	Negative	87.0 -> 43.2	4	48
Cytidine-5-monophosphate	9.512	Negative	322.0 -> 79.0	44	130	322.0 -> 97.0	22	130
o-Phospho-L-Serine	9.911	Negative	184.0 -> 79.0	36	132	184.0 -> 97.0	13	132
4-Aminobenzoic acid	9.921	Negative	136.0 -> 92.0	8	72
2-Deoxycytidine 5-monophosphate	10.235	Negative	306.0 -> 194.9	14	118	306.0 -> 79.0	44	118
Glutathione (reduced)	10.235	Negative	306.1 -> 195.0	16	60	306.1 -> 110.0	20	60
Dihydroxyacetone phosphate	10.591	Negative	169.0 -> 97.0	6	128	169.0 -> 79.0	32	128
Uridine 5-monophosphate	10.594	Negative	323.0 -> 79.1	48	126	323.0 -> 97.0	24	126
2-3-Dihydroxyisovalerate	10.618	Negative	133.1 -> 75.1	10	88	133.1 -> 57.2	15	88
Inosine 5-monophosphate	10.904	Negative	347.0 -> 79.0	44	150	347.0 -> 97.0	22	150
5-Deoxy-5-(methylthio)adenosine	11.717	Negative	356.1 -> 296.0	4	70	356.1 -> 134.0	12	70
DL-Glyceraldehyde 3-phosphate	11.814	Negative	169.0 -> 79.0	28	130	169.0 -> 97.0	4	130
Nicotinic acid	11.816	Negative	122.0 -> 78.1	11	60	122.0 -> 51.2	32	60
3-Hydroxyanthranilic acid	11.891	Negative	152.0 -> 108.0	12	86	152.0 -> 107.0	23	86
2-Deoxyguanosine 5-monophosphate	11.97	Negative	346.0 -> 79.1	48	122	346.0 -> 97.0	36	122
Adenosine 5-monophosphate	11.97	Negative	346.0 -> 79.0	38	146	346.0 -> 97.0	24	146
D-pantothenic acid	11.997	Negative	218.0 -> 146.1	14	70	218.0 -> 88.0	10	70
4-Hydroxybenzoic acid	12.009	Negative	137.0 -> 93.0	14	88	137.0 -> 65.2	34	88
Guanosine 3,5-cyclic monophosphate	12.171	Negative	344.0 -> 150.0	24	104	344.0 -> 133.0	44	104
Prephenic acid	12.333	Negative	225.0 -> 101.0	9	84
2-Ketobutyrate	12.396	Negative	101.0 -> 57.2	4	64
Riboflavin	12.523	Negative	375.1 -> 255.0	14	170	375.1 -> 212.0	28	170
Vanillic acid	12.586	Negative	167.0 -> 123.0	9	82	167.0 -> 108.0	18	82
Maleic acid	12.648	Negative	115.0 -> 71.2	7	62	115.0 -> 27.3	15	62
Epicatechin	12.677	Negative	289.1 -> 245.0	11	128	289.1 -> 109.0	26	128
2-Deoxyadenosine 5-monophosphate	12.693	Negative	330.0 -> 79.0	48	128	330.0 -> 134.1	28	128
Succinic acid	12.842	Negative	117.0 -> 73.1	10	62	117.0 -> 99.0	8	62
Isopentenyl pyrophosphate	12.913	Negative	245.0 -> 209.0	4	52
5-Hydroxy-3-indoleacetic acid	12.939	Negative	190.1 -> 144.0	21	74	190.1 -> 116.0	46	74
N-Formyl-L-Tyrosine	12.939	Negative	208.1 -> 164.0	7	122	208.1 -> 107.0	12	122
Malonic acid	13.002	Negative	103.0 -> 59.2	7	56	103.0 -> 41.3	32	56
N-Carbamoyl-DL-aspartic acid	13.378	Negative	175.0 -> 132.0	7	76	175.0 -> 88.1	19	76
Adenosine 3-5-cyclic monophosphate	13.385	Negative	328.0 -> 134.0	24	154	328.0 -> 79.0	48	154
L-Gluthathione (oxidized)	13.433	Negative	611.1 -> 306.1	24	152	611.1 -> 272.1	28	152
N-Carbamyl-L-glutamic acid	13.454	Negative	189.1 -> 102.1	20	78	189.1 -> 146.0	7	78
Citramalic acid	13.507	Negative	147.0 -> 87.0	14	76	147.0 -> 85.1	12	76
m-Hydroxybenzoic acid	13.508	Negative	137.0 -> 93.1	10	92	137.0 -> 65.2	28	92
L-Malic acid	13.601	Negative	133.0 -> 115.0	8	76	133.0 -> 71.1	14	76
4-Methyl-2-oxovaleric acid	13.677	Negative	129.1 -> 85.1	7	74
Itaconic acid	13.677	Negative	129.0 -> 85.1	6	68	129.0 -> 41.3	12	68
L-Hydroxyglutaric acid	13.692	Negative	147.0 -> 128.9	7	74	147.0 -> 85.1	13	74
Mevalonic acid	13.692	Negative	147.1 -> 128.9	8	52	147.1 -> 103.1	11	52
2-2-Dimethyl Succinic acid	13.802	Negative	145.1 -> 101.1	11	88	145.1 -> 127.1	8	88
Adipic acid	13.802	Negative	145.1 -> 101.1	11	78	145.1 -> 83.1	12	78
N-acetyl aspartate	13.886	Negative	174.0 -> 88.0	16	60	174.0 -> 58.1	20	60
N-Acetylglutamic acid	13.978	Negative	188.1 -> 128.0	10	86	188.1 -> 102.0	16	86
Uridine 5'-diphosphogalactose	14.092	Negative	565.0 -> 322.9	24	180	565.0 -> 384.9	29	180
Uridine 5-diphosphoglucose	14.092	Negative	565.0 -> 322.9	24	152	565.0 -> 384.9	28	152
3-Hydroxyphenylacetic acid	14.139	Negative	151.0 -> 107.1	4	58	151.0 -> 65.2	26	58
3-Methylglutaric acid	14.182	Negative	145.1 -> 101.1	11	82	145.1 -> 41.3	52	82
alpha-Ketoglutaric acid	14.182	Negative	145.0 -> 101.0	5	70	145.0 -> 57.2	9	70
4-Hydroxyphenyl-pyruvic acid	14.256	Negative	179.0 -> 107.0	4	68
Cytidine 5-diphosphate	14.287	Negative	402.0 -> 79.0	48	108	402.0 -> 158.9	24	108
Isopentyl acetate	14.293	Negative	129.1 -> 85.2	6	134	129.1 -> 41.2	12	134
Ketovaleric acid	14.505	Negative	115.0 -> 71.2	4	70
3-phosphoglyceric acid	14.552	Negative	185.0 -> 79.0	30	80	185.0 -> 97.0	30	80
trans-trans Muconic acid	14.563	Negative	141.0 -> 53.3	8	64
D-Ribulose 1,5-biphosphate	14.601	Negative	308.9 -> 97.0	22	80	308.9 -> 79.0	46	80
2-3-Dihydroxybenzoic acid	14.63	Negative	153.0 -> 109.0	15	96	153.0 -> 53.2	25	96
Mevalonic acid 5-phosphate	14.66	Negative	227.0 -> 79.0	40	88	227.0 -> 97.0	12	88
Uridine 5-diphosphate	14.684	Negative	403.0 -> 158.9	28	108	403.0 -> 79.0	48	108
Guanosine 5-diphosphate	14.709	Negative	442.0 -> 150.0	31	144	442.0 -> 158.9	20	144
2-Deoxycytidine 5-diphosphate	14.752	Negative	386.0 -> 97.0	20	106	386.0 -> 79.0	36	106
2-3-Pyridinedicarboxylic acid	14.798	Negative	166.0 -> 122.0	6	68	166.0 -> 78.1	13	68
Pyridoxal 5 phosphate	14.804	Negative	246.0 -> 79.0	30	70
D-Fructose 1,6-biphosphate	14.871	Negative	338.9 -> 241.0	12	90	338.9 -> 97.0	22	90
trans-Aconitic acid	14.924	Negative	173.0 -> 129.0	4	58	173.0 -> 85.1	10	58
Citric acid	15.015	Negative	191.0 -> 111.0	10	78	191.0 -> 87.0	16	78
DL-Isocitric acid	15.015	Negative	191.0 -> 111.0	11	74	191.0 -> 173.0	6	74
2-4-Quinolinediol	15.102	Negative	160.0 -> 42.2	29	120	160.0 -> 117.9	19	120
Folinic acid	15.13	Negative	472.2 -> 343.0	20	160
Phosphoenolpyruvic acid	15.186	Negative	167.0 -> 79.0	12	118
Inosine 5-diphosphate	15.215	Negative	427.0 -> 158.9	28	90	427.0 -> 135.0	24	90
Homocitrate	15.218	Negative	205.0 -> 125.0	10	96	205.0 -> 145.0	10	96
2-Deoxyguanosine 5-diphosphate	15.224	Negative	426.0 -> 158.9	28	102	426.0 -> 79.1	48	102
Adenosine 5-diphosphate	15.224	Negative	426.0 -> 159.0	28	56	426.0 -> 328.0	16	56
4-Pyridoxic acid	15.227	Negative	182.0 -> 138.0	12	84	182.0 -> 108.1	20	84
cis-Aconitic acid	15.253	Negative	173.0 -> 129.0	4	62	173.0 -> 85.1	8	62
Thymidine 5-diphosphate	15.267	Negative	401.0 -> 79.0	44	114	401.0 -> 97.0	25	114
3-2-Hydroxyethylindole	15.431	Negative	160.1 -> 142.1	16	90	160.1 -> 130.1	14	90
2-Isopropylmalic acid	15.464	Negative	175.1 -> 113.0	13	92	175.1 -> 115.0	13	92
2-Deoxyadenosine 5-diphosphate	15.621	Negative	410.0 -> 79.1	44	158	410.0 -> 158.7	24	158
Indoline-2-carboxylate	16.208	Negative	162.1 -> 116.0	16	114	162.1 -> 118.0	11	114
Adenylosuccinic acid	16.314	Negative	462.0 -> 97.0	24	148	462.0 -> 134.1	48	148
Ketoisovaleric acid	16.487	Negative	115.0 -> 71.2	4	70
3-Indoleacetic acid	16.528	Negative	174.1 -> 130.0	7	74	174.1 -> 128.0	19	74
o-Hydroxy hippuric acid	16.561	Negative	194.0 -> 150.0	11	86	194.0 -> 121.0	22	86
Lipoamide	16.721	Negative	204.1 -> 158.0	4	70	204.1 -> 64.1	20	70
Salicylic acid	16.74	Negative	137.0 -> 93.1	17	78	137.0 -> 65.2	33	78
UDP-Gluceronic Acid	16.751	Negative	579.0 -> 323.0	20	156	579.0 -> 158.8	40	156
2-Deoxyuridine 5-triphosphate	16.753	Negative	467.0 -> 158.8	36	144	467.0 -> 368.9	20	144
Deoxycytidine 5-triphosphate	16.778	Negative	466.0 -> 158.9	28	142	466.0 -> 367.9	20	142
Cytidine 5-triphosphate	16.828	Negative	482.0 -> 158.8	40	142	482.0 -> 79.0	40	142
Flavin adenine dinucleotide	16.927	Negative	784.1 -> 437.0	30	148	784.1 -> 346.0	35	148
Guanosine 5-triphosphate	16.937	Negative	522.3 -> 158.9	36	102	522.3 -> 424.0	20	102
PRPP	16.948	Negative	389.0 -> 291.0	12	60	389.0 -> 176.7	20	60
Uridine 5-triphosphate	16.988	Negative	483.0 -> 158.9	36	146	483.0 -> 385.0	20	146
Inosine 5-triphosphate	17.156	Negative	507.0 -> 159.0	40	124	507.0 -> 409.0	19	124
Adenosine 5-triphosphate	17.165	Negative	506.0 -> 159.0	38	122	506.0 -> 408.1	22	122
Deoxyguanosine 5-triphosphate	17.165	Negative	506.0 -> 158.8	32	150	506.0 -> 407.9	20	150
Deoxyadenosine 5-triphosphate	17.173	Negative	490.0 -> 391.9	24	148	490.0 -> 158.9	32	148
Deoxythymidine 5-triphosphate	17.208	Negative	481.0 -> 158.8	36	130	481.0 -> 383.1	20	130
Phenylpyruvic acid	17.278	Negative	163.0 -> 91.1	6	68
Coenzyme A	17.812	Negative	766.0 -> 686.0	40	135	766.0 -> 419.0	40	135
Acetyl-Coenzyme A	17.996	Negative	808.0 -> 461.0	40	135	808.0 -> 728.0	40	135
Acetoacetyl-Coenzyme A	18.012	Negative	850.0 -> 686.0	40	135	850.0 -> 766.0	40	135
3-Hydroxybutyryl-Coenzyme A	18.128	Negative	852.0 -> 505.0	40	135
Malonyl-Coenzyme A	18.145	Negative	852.0 -> 808.0	40	135	852.0 -> 728.0	40	135
Methylmalonyl-Coenzyme A	18.203	Negative	866.0 -> 822.0	40	135	866.0 -> 742.0	40	135
Succinyl-Coenzyme A	18.211	Negative	866.0 -> 519.0	40	135	866.0 -> 786.0	40	135
Palmitoyl-Coenzyme A	18.32	Negative	1004.0 -> 924.0	40	135	1004.0 -> 657.0	40	135
Proprionyl-Coenzyme A	18.534	Negative	822.0 -> 475.0	40	135	822.0 -> 742.0	40	135
Butyryl-Coenzyme A	18.861	Negative	836.0 -> 756.0	40	135	836.0 -> 489.0	40	135
Isovaleryl-Coenzyme A	19.002	Negative	850.0 -> 770.0	40	135	850.0 -> 503.0	40	135
Taurocholic acid	20.659	Negative	514.0 -> 514.0	50	150
Glycocholic acid	20.751	Negative	464.0 -> 74.0	40	215	464.0 -> 402.0	40	215
Chenodeoxycholic acid	21.312	Negative	391.0 -> 373.0	36	190
Glycodeoxycholic acid	21.427	Negative	448.0 -> 74.0	40	195	448.0 -> 386.0	40	195

## Sheet: MS Parameters
Mass Spectrometer	Agilent 6470
Ion Source	AJS ESI
Parameter	Value (-)
Gas Temp (°C)	150
Gas Flow (l/min)	13
Nebulizer (psi)	45
SheathGasHeater	325
SheathGasFlow	12
Capillary (V)	2000
VCharging	500

## Sheet: LC parameters
Agilent 1290 Infinity II UHPLC
Multisampler G7167B			Quaternary pump G7104A											Column Compartment G7116B
Sampling Speed
Draw Speed	100.0 µL/min		Flow	0.250 mL/min										Left Temperature Control
Eject Speed	100.0 µL/min		Use Solvent Types	Yes										Temperature Control Mode	Temperature Set
Wait Time After Drawing	2.0 s		Low Pressure Limit	0.00 bar										Temperature	35.0 °C
Injection			High Pressure Limit	1200.00 bar										Enable Analysis Left Temperature
Needle Wash Mode	Standard Wash		Max. Flow Ramp Up	100.000 mL/min²										Enable Analysis Left Temperature On	Yes
Injection Volume	2.00 µL		Primary Channel	Automatic										Enable Analysis Left Temperature Value	0.8 °C
			Max. Flow Ramp Down	100.000 mL/min²										Left Temp. Equilibration Time	0.0 min
Standard Needle Wash			Stroke											Right Temperature Control
Needle Wash Mode	Flush Port		Automatic Stroke Calculation	Yes										Right temperature Control Mode	Combined
Duration	10 s													Enable Analysis Right Temperature
			Mixer Selection											Enable Analysis Right Temperature On	Yes
High Throughput			Selected Mixer	Do not use Mixer
Injection Valve to Bypass for Delay Volume Reduction	Yes		Blend Assist											Enable Analysis Right Temperature Value	0.8 °C
Sample Flush-Out Factor	20.0		Enabled	No										Right Temp. Equilibration Time	0.0 min
			Stop Time											Enforce column for run
Overlapped Injection			Stoptime Mode	Time set										Enforce column for run enabled	No
Overlap Injection Enabled	No		Stoptime	40.00 min										Stop Time
			Post Time											Stoptime Mode	As pump/injector
Needle Height Position			Posttime Mode	Off										Post Time
Draw Position Offset	5.0 mm													Posttime Mode	Off
Use Vial/Well Bottom Sensing	Yes		Solvent Composition	LC Solvents
				Channel	Solven Composition			Used						Timetable
Stop Time				A	97:3 Aq:MeOH w/ 10mM TBA, 15mM Acetic Acid			Yes							Time (min)	Function	Parameter
Stoptime Mode	No Limit			B	100% Isopropanol			No							24.00 min	Change Valve Position	Column at Position 1
				C	97:3 MeOH:H20 w/ 10mM Tributylamine, 15mM Acetic Acid			Yes							39.00 min	Change Valve Position	Column at Position 2
Post Time				D	99% ACN			Yes
Posttime Mode	Off													Valve Position	Position 2 (Port 1 -> 2)
				LC gradient program										Ready when front door open	Yes
				Time (min)	A (%)	B (%)	C (%)	D (%)	Flow (mL/min)	Pressure limit (bar)				Position Switch After Run	Do not switch
				2.50 min	100.00 %	0.00 %	0.00 %	0.00 %	0.250 mL/min	1200.00 bar
				7.50 min	80.00 %	0.00 %	20.00 %	0.00 %	0.250 mL/min	1200.00 bar
				13.00 min	55.00 %	0.00 %	45.00 %	0.00 %	0.250 mL/min	1200.00 bar
				20.00 min	1.00 %	0.00 %	99.00 %	0.00 %	0.250 mL/min	1200.00 bar
				24.00 min	1.00 %	0.00 %	99.00 %	0.00 %	0.250 mL/min	1200.00 bar
				24.05 min	1.00 %	0.00 %	0.00 %	99.00 %	0.250 mL/min	1200.00 bar					23
				27.00 min	1.00 %	0.00 %	0.00 %	99.00 %	0.250 mL/min	1200.00 bar
				27.50 min	--- %	--- %	0.00 %	99.00 %	0.800 mL/min	1200.00 bar
				31.35 min	--- %	--- %	0.00 %	99.00 %	0.800 mL/min	1200.00 bar
				31.50 min	1.00 %	0.00 %	0.00 %	99.00 %	0.600 mL/min	1200.00 bar
				32.25 min	100.00 %	0.00 %	0.00 %	0.00 %	0.400 mL/min	1200.00 bar
				39.90 min	100.00 %	0.00 %	0.00 %	0.00 %	0.400 mL/min	1200.00 bar
				40.00 min	100.00 %	0.00 %	0.00 %	0.00 %	0.250 mL/min	1200.00 bar

## Sheet: Liver metabolomics data
Sample	Treatment	S-2-Aminoethyl-L-cysteine	Thiamine	D-+-Galactosamine	Pyridoxamine	L-Histidine	L-Cystathionine	L-asparagine	L-Carnitine	L-Glutamine	L-Serine	gamma-Aminobutyric acid	trans-4-Hydroxy-L-proline	myo-Inositol	L-Sorbose	Taurine	L-Threonine	L-Cystine	L-Homoserine	L-Arabitol	Xylitol	L-Homocysteine	Trehalose	L-Citrulline	Cellobiose	D-Maltose	L-Arabinose	Melibiose	N-Acetyl D-galactosamine	D-Xylose	Creatine	L-Proline	Allantoin	Cytosine	Creatinine	L-Canavanine	4-Guanidobutyric acid	Ribonic acid gamma lactone	L-Arginine	2-Deoxy-D-ribose	L-Homocystine	D-Glucosamine 6-phosphate	Uracil	O-Phosphorylethanolamine	Cytidine	L-Methionine	Hypoxanthine	2-Deoxycytidine	Guanine
Mouse 1	LCMV	4	3516	NA	NA	37327	852	5674	8604	64786	10135	15	867	993012	39076	1921798	23661	35	18	842	842	NA	NA	3392	6624	6624	2093	2286	177	NA	49727	804	17321	NA	1169	52	4012	3156	6584	1430	NA	1511	51865	460596	13195	127782	36331	15821	9026
Mouse 2	LCMV	2	5525	NA	NA	75291	1894	3219	5791	125139	7570	1	391	1162060	73081	3495526	12281	17	2	919	919	NA	NA	2299	2180	2180	3903	1183	104	NA	21081	830	10039	NA	1062	35	3785	2286	3256	3131	NA	36	32414	120090	7769	49762	9232	4773	2481
Mouse 3	Veh	1	4541	NA	NA	74969	979	2490	4158	75860	8504	10	700	1566906	254589	2119110	3658	11	3	991	991	NA	NA	528	30558	30558	8431	11857	235	NA	11980	537	9400	NA	847	46	1732	3004	2863	489	NA	74	1957	47568	3080	43788	26626	2796	3760
Mouse 4	Veh	3	3693	NA	NA	71948	1368	2592	4003	75909	8259	13	614	1933863	305069	2357209	8726	49	7	280	280	NA	NA	2448	16272	16272	8193	5794	237	NA	12260	704	12812	NA	1140	19	1944	2475	3206	679	NA	46	1618	56302	2509	39137	23739	2555	2194
Mouse 5	Veh	2	4022	NA	NA	81595	1573	3217	4118	90893	8376	18	296	1611416	207194	2115961	10072	29	2	940	940	NA	NA	1954	19120	19120	8579	8821	348	NA	26347	1039	13020	NA	925	100	1525	2292	2933	1307	NA	92	2527	43013	3561	44534	27437	3488	3313
Mouse 6	Veh	2	3655	NA	NA	71763	1182	2747	3610	102692	7653	8	299	1620638	170660	2152752	9111	30	25	876	876	NA	NA	2387	14573	14573	2614	5318	175	NA	29404	747	10940	NA	796	117	1482	2530	2590	961	NA	51	1396	42356	2997	38463	23681	2342	2542
Mouse 7	Veh	1	4653	NA	NA	69246	2445	3407	4130	57910	9109	13	429	2041182	277376	1904816	11135	30	10	1025	1025	NA	NA	3075	49208	49208	8267	21609	202	NA	14526	789	11109	NA	808	31	957	2075	2425	749	NA	35	1826	56005	2464	41208	28895	2633	2815
Mouse 8	Veh	1	4502	NA	NA	63335	1422	2880	4351	87663	9812	31	692	2051449	263121	1975695	11473	49	19	916	916	NA	NA	2916	16069	16069	8659	5298	196	NA	19232	1045	11337	NA	1280	57	1598	2197	2951	1432	NA	125	1942	54277	2606	43669	25149	3222	3638
Mouse 9	LCMV	10	3993	NA	NA	76017	1190	4053	6315	111415	9776	19	799	1181987	85661	2200969	10893	23	43	1076	1076	NA	NA	2364	19395	19395	3666	8085	73	NA	35494	460	12048	NA	1172	26	3031	2088	3003	1532	NA	99	43838	127454	6225	50220	11324	3712	2717
Mouse 10	LCMV	5	3631	NA	NA	75660	1299	6460	6487	74062	9583	1	846	1081557	152841	2234291	12274	21	11	1495	1495	NA	NA	1779	17668	17668	3884	5685	179	NA	40519	1202	15804	NA	1301	72	2087	2058	3492	1471	NA	100	54343	192888	9025	51258	23532	7671	4656
Mouse 11	LCMV	2	4119	NA	NA	69718	1229	3554	5265	90218	8048	22	742	1420533	162796	2249078	11630	28	10	1318	1318	NA	NA	2247	16331	16331	5915	5658	114	NA	18953	507	11546	NA	1091	5	2817	2108	3492	1872	NA	273	36464	126759	6397	45564	10000	5926	2420
Mouse 12	LCMV	1	4412	NA	NA	73729	1759	4062	8354	75655	10513	9	422	850222	116081	2453231	10541	4	2	1109	1109	NA	NA	2396	6797	6797	6587	2097	42	NA	21995	842	11781	NA	1748	30	7641	2001	3176	1705	NA	25	55552	109080	6052	49660	12546	4520	3282
Mouse 13	Veh	1	4837	NA	NA	70541	1526	2723	4027	101699	10070	18	177	1965204	187336	1714906	16390	59	1	1019	1019	NA	NA	2482	16554	16554	5281	5082	228	NA	11982	770	13280	NA	926	35	1184	497	2705	640	NA	47	2056	50842	3187	43509	20608	1672	1616
Mouse 14	Veh	1	3845	NA	NA	73097	1668	2888	4270	73720	8450	24	354	1938790	257053	2235748	11475	61	5	358	358	NA	NA	3349	17833	17833	9810	5525	238	NA	24193	601	15193	NA	996	13	1367	2564	2232	1288	NA	67	1958	44279	2927	39866	41981	2605	2411
Mouse 15	Veh	1	3477	NA	NA	70747	2836	3117	4720	50752	11576	11	629	2020370	236402	2151281	13920	46	7	1096	1096	NA	NA	4348	14895	14895	10153	5605	259	NA	16289	1065	13367	NA	834	100	2518	1927	3401	970	NA	100	1802	49439	3911	42220	21788	1496	2786
Mouse 16	Veh	1	3743	NA	NA	58190	1087	2780	4060	68711	8089	7	326	2487432	306905	2171650	9074	10	2	453	453	NA	NA	2455	9406	9406	1915	3056	157	NA	12140	783	13760	NA	1045	21	1310	2124	2979	1269	NA	135	2006	58777	2622	40547	33957	2300	2868
Mouse 17	LCMV	1	2814	NA	NA	69869	1149	5978	7151	78988	9723	10	767	1099539	71222	1996095	11797	13	16	1459	1459	NA	NA	2451	9318	9318	3781	4936	201	NA	34172	822	16786	NA	1313	38	2153	1618	4368	1633	NA	71	53910	177607	7479	43456	19017	6980	3875
Mouse 18	LCMV	1	4958	NA	NA	77311	1364	3178	6155	108963	7940	11	384	1235057	203679	2495861	9419	18	17	935	935	NA	NA	2023	3035	3035	4955	1341	97	NA	18479	786	11688	NA	1455	18	5407	2159	3343	1361	NA	70	42484	113281	7248	42677	13366	4195	2854
Mouse 19	LCMV	2	5111	NA	NA	75004	1890	4443	5788	94112	9180	3	581	1529681	149407	2373237	10409	22	8	1137	1137	NA	NA	2597	5109	5109	5841	1724	212	NA	19499	485	13136	NA	1399	23	4335	1679	3604	3945	NA	96	58824	122973	7284	45634	14278	4849	2750
Mouse 20	LCMV	1	3516	NA	NA	71282	1666	3639	4840	90054	8341	5	754	1391742	188448	1790400	8923	30	14	296	296	NA	NA	2949	47391	47391	4601	22037	53	NA	24336	392	11106	NA	1738	15	4255	1736	3180	3536	NA	116	27600	110548	5390	40646	11254	3914	2447
[truncated: 188 more columns]

## Sheet: Plasma Metabolomics Data
Sample	Group	Pyridoxamine	Thiamine	L-Arginine	N-Acetyl D-galactosamine	L-Histidine	S-2-Aminoethyl-L-cysteine	D-Galactosamine	D-Maltose	L-Serine	L-Carnitine	L-Glutamine	L-asparagine	trans-4-Hydroxy-L-proline	L-Cystine	D-Mannose	L-Sorbose	L-Arabinose	myo-Inositol	L-Arabitol	Xylitol	D-Xylose	Taurine	L-Threonine	Cellobiose	L-Cystathionine	L-Citrulline	gamma-Aminobutyric acid	L-Canavanine	Creatine	Allantoin	L-Proline	Creatinine	Trehalose	L-Homoserine	2-Deoxy-D-ribose	Cytosine	Melibiose	4-Guanidobutyric acid	Ribonic acid gamma lactone	L-Homocysteine	Uracil	L-Tyrosine	L-Methionine	D-Glucosamine 6-phosphate	L-Homocystine	Cytidine	O-Phosphorylethanolamine	Guanine
Mouse 1	LCMV	NA	148	NA	NA	NA	NA	NA	NA	6740	809	30620	2650	NA	1991	131107	NA	5067	1036667	NA	NA	2582	586135	10709	NA	33	10312	NA	NA	14021	5828	NA	NA	NA	NA	NA	NA	NA	NA	NA	NA	13232	6091	8098	NA	NA	356	NA	NA
Mouse 2	LCMV	NA	303	NA	NA	NA	NA	NA	NA	2374	1143	27296	1102	NA	1798	198840	NA	6647	1779399	NA	NA	2621	880925	8632	NA	2	8839	NA	NA	9241	7643	NA	NA	NA	NA	NA	NA	NA	NA	NA	NA	7413	3542	8777	NA	NA	469	NA	NA
Mouse 3	Veh	NA	117	NA	NA	NA	NA	NA	NA	1786	601	18350	1130	NA	2388	306501	NA	10951	2413199	NA	NA	3417	165988	4398	NA	21	6539	NA	NA	4992	5712	NA	NA	NA	NA	NA	NA	NA	NA	NA	NA	1262	2261	4009	NA	NA	128	NA	NA
Mouse 4	Veh	NA	197	NA	NA	NA	NA	NA	NA	2899	575	28093	1486	NA	2150	322831	NA	11678	2718865	NA	NA	5075	656158	7034	NA	55	10481	NA	NA	8367	9126	NA	NA	NA	NA	NA	NA	NA	NA	NA	NA	2457	3430	6861	NA	NA	222	NA	NA
Mouse 5	Veh	NA	245	NA	NA	NA	NA	NA	NA	1955	826	23828	997	NA	2491	251559	NA	7919	2268408	NA	NA	3607	215494	4357	NA	1	6324	NA	NA	5631	7140	NA	NA	NA	NA	NA	NA	NA	NA	NA	NA	2122	2655	4768	NA	NA	106	NA	NA
Mouse 6	Veh	NA	247	NA	NA	NA	NA	NA	NA	2672	595	27394	1164	NA	1102	323555	NA	11144	2510453	NA	NA	3269	260996	5624	NA	22	8519	NA	NA	5536	7016	NA	NA	NA	NA	NA	NA	NA	NA	NA	NA	1689	2124	4821	NA	NA	151	NA	NA
Mouse 7	Veh	NA	323	NA	NA	NA	NA	NA	NA	2106	686	21710	1334	NA	2115	278109	NA	8027	2289964	NA	NA	3154	227775	6399	NA	13	10454	NA	NA	6594	7819	NA	NA	NA	NA	NA	NA	NA	NA	NA	NA	2116	3117	5572	NA	NA	177	NA	NA
Mouse 8	Veh	NA	223	NA	NA	NA	NA	NA	NA	2010	621	18369	1372	NA	2258	296323	NA	8826	2403949	NA	NA	4019	185619	5137	NA	6	7071	NA	NA	6530	6117	NA	NA	NA	NA	NA	NA	NA	NA	NA	NA	1496	1984	4615	NA	NA	170	NA	NA
Mouse 9	LCMV	NA	213	NA	NA	NA	NA	NA	NA	2595	1023	29785	1081	NA	1990	248152	NA	7583	1902898	NA	NA	3095	651733	7064	NA	23	8964	NA	NA	9417	7462	NA	NA	NA	NA	NA	NA	NA	NA	NA	NA	10695	2006	5444	NA	NA	445	NA	NA
Mouse 10	LCMV	NA	142	NA	NA	NA	NA	NA	NA	5327	632	31048	1985	NA	1217	163921	NA	4926	1282521	NA	NA	2697	334096	8686	NA	12	9582	NA	NA	9255	4831	NA	NA	NA	NA	NA	NA	NA	NA	NA	NA	6533	2972	4627	NA	NA	290	NA	NA
Mouse 11	LCMV	NA	180	NA	NA	NA	NA	NA	NA	2079	738	23231	877	NA	1162	265007	NA	8998	2049887	NA	NA	2927	540872	6579	NA	9	6732	NA	NA	7772	6060	NA	NA	NA	NA	NA	NA	NA	NA	NA	NA	8349	2432	4240	NA	NA	351	NA	NA
Mouse 12	LCMV	NA	244	NA	NA	NA	NA	NA	NA	2316	735	21063	1058	NA	1711	210662	NA	6890	1605983	NA	NA	2198	653448	5352	NA	11	8130	NA	NA	9887	6122	NA	NA	NA	NA	NA	NA	NA	NA	NA	NA	9518	1468	5635	NA	NA	234	NA	NA
Mouse 13	Veh	NA	254	NA	NA	NA	NA	NA	NA	3363	871	24388	1162	NA	780	344424	NA	10841	2249470	NA	NA	4721	221822	13237	NA	7	5443	NA	NA	5840	7098	NA	NA	NA	NA	NA	NA	NA	NA	NA	NA	1841	2175	4509	NA	NA	153	NA	NA
Mouse 14	Veh	NA	205	NA	NA	NA	NA	NA	NA	3533	602	23216	1478	NA	2288	321424	NA	10967	2351950	NA	NA	4350	207486	8122	NA	1	9522	NA	NA	5616	7427	NA	NA	NA	NA	NA	NA	NA	NA	NA	NA	2135	2341	5910	NA	NA	181	NA	NA
Mouse 15	Veh	NA	160	NA	NA	NA	NA	NA	NA	2860	696	20773	1470	NA	1360	319209	NA	12188	2621733	NA	NA	4476	237391	7896	NA	9	8552	NA	NA	5079	8286	NA	NA	NA	NA	NA	NA	NA	NA	NA	NA	1989	2321	5056	NA	NA	141	NA	NA
Mouse 16	Veh	NA	239	NA	NA	NA	NA	NA	NA	2626	569	22918	1242	NA	1186	334982	NA	11220	2468021	NA	NA	3792	317292	11707	NA	7	5906	NA	NA	6471	6730	NA	NA	NA	NA	NA	NA	NA	NA	NA	NA	2380	2081	5149	NA	NA	264	NA	NA
Mouse 17	LCMV	NA	95	NA	NA	NA	NA	NA	NA	3783	796	28058	1234	NA	797	135068	NA	4990	1016999	NA	NA	2408	404093	8238	NA	17	7058	NA	NA	12435	5079	NA	NA	NA	NA	NA	NA	NA	NA	NA	NA	11812	2582	4084	NA	NA	425	NA	NA
Mouse 18	LCMV	NA	237	NA	NA	NA	NA	NA	NA	2595	942	27012	1065	NA	1356	209852	NA	7973	1614275	NA	NA	2903	725629	5193	NA	11	5559	NA	NA	8761	6909	NA	NA	NA	NA	NA	NA	NA	NA	NA	NA	8509	1683	4354	NA	NA	325	NA	NA
Mouse 19	LCMV	NA	150	NA	NA	NA	NA	NA	NA	2034	688	22903	859	NA	1583	214149	NA	8512	1627096	NA	NA	2479	797233	7458	NA	1	8255	NA	NA	15202	5740	NA	NA	NA	NA	NA	NA	NA	NA	NA	NA	8682	1791	4318	NA	NA	285	NA	NA
Mouse 20	LCMV	NA	217	NA	NA	NA	NA	NA	NA	2342	676	24287	963	NA	1279	239863	NA	7579	1953043	NA	NA	3416	686128	4779	NA	6	6278	NA	NA	7722	6146	NA	NA	NA	NA	NA	NA	NA	NA	NA	NA	5056	2178	4512	NA	NA	112	NA	NA
[truncated: 188 more columns]
